# Supplementary material for: Communication with Mechanically Ventilated Patients: Nurses’ Perspectives and Practice
Source: Nurs Rep. 2025 Nov 17;15(11):404. doi: 10.3390/nursrep15110404 (PMC12655519; doi:10.3390/nursrep15110404)
Supplement: Supplementary file 1 [file nursrep-15-00404-s001.zip]

Archive with 1 entries (1 files):
- nursrep-3951280-supplementary.pdf
